# Supplementary material for: Zonal Chemical Signal Pathways Mediating Floral Induction in Apple
Source: Metabolites. 2024 Apr 25;14(5):251. doi: 10.3390/metabo14050251 (PMC11123431; doi:10.3390/metabo14050251)
Supplement: Supplementary file 1 [file metabolites-14-00251-s001.zip]

Archive with 1 entries (1 files):
- metabolites-2848764-supplementary.pdf
